# Supplementary material for: Subgrouping by gene expression profiles to improve relapse risk prediction in paediatric B‐precursor acute lymphoblastic leukaemia
Source: Cancer Med. 2021 May 13;10(11):3782–93. doi: 10.1002/cam4.3842 (PMC8178509; doi:10.1002/cam4.3842)
Supplement: Supplementary file 2 — Data S1 [file CAM4-10-3782-s002.csv]

	Subgroup I	Subgroup II	Subgroup III	Subgroup IV
ABCA1	11.9268948490999	2.79045129365151	15.3603340184894	5.21538511775975
ABHD15	11.2174746441619	7.76553634463751	4.18246899440145	2.4709729016088
ABHD17C	1.77104137155516	5.78332350456565	10.5876098040498	4.85176033641387
ACSL1	5.17023198058121	7.418577254979	16.7240939595267	2.82110019075871
ADM	6.7693365505734	5.43824601296915	11.9361388870941	11.5132082542612
AEBP1	16.6645399430053	8.58054958661665	6.34578816074433	8.56472587723846
AGPS	6.80745235945908	6.59669911453076	3.92222211770992	9.54596028552955
AHR	6.93240189671785	10.0661036579889	6.23838613867121	13.1461164130371
AHSP	7.6007035196047	6.20454949675478	9.6788513001899	5.46898400593887
ALKAL2	8.65013128568395	1.26700780218281	10.0350503809636	4.43050013436545
ALOX5AP	2.39122146687557	12.4831635827088	7.45388278015688	10.0625204592837
AMOT	9.77699597416558	6.19469627570455	7.85440104783248	7.2621846651119
ANKRD33B	9.97741331322869	2.02832984215696	11.4868054697607	3.00593160215089
ANXA1	4.20055617224096	11.2540802480061	5.78069238124587	4.41986343743232
ANXA2R	9.02066036592589	10.9313098813338	4.99283694748935	7.18885222965213
ANXA5	9.93991883906583	8.90264275631239	5.13454598397243	5.42844283596955
AREG	2.90492211194173	6.62549388412629	9.47615827036124	2.17062344745585
ARHGAP29	6.65162928061398	1.08257039065785	6.33833335447185	5.67908490652361
ARHGEF10	3.39928878022533	6.79764086135191	8.42938730033273	8.7675493269912
ARL4C	12.5018463792834	4.80062901629547	8.70229507430658	4.09491752940515
ARMCX1	4.15375870119684	8.12147752774904	5.99653997808008	10.3512034989196
ARRDC4	8.79321574207409	6.24799989096825	13.8310690349643	4.06771072118239
ASAP2	7.97390729174907	10.0027169798021	5.59975996395529	5.65269202904417
ATP2B1-AS1	4.46626747363375	8.78969898181289	6.02066203971874	8.02196476257646
BACH2	14.9585353667654	3.81541195031116	7.95374806139222	6.6032843155236
BASP1	10.3012640865271	7.50881958050195	7.41661472382143	3.82382632184741
BCAT1	10.3245987491956	10.5286611486217	5.02283350836508	7.46966752221301
BEX4	7.50086306480218	5.08819436882845	9.10758215067627	6.32422045762194
BLK	11.3649998270849	8.25516302316898	3.70021954784771	5.58683861209864
BLVRB	6.90835477662686	7.83114831949504	7.15373325471211	6.49411302154113
BMF	8.60635009426022	3.21590220055469	6.32765775718167	8.17684232829357
BMP2	3.67711508160799	1.7083356322921	5.88667471082304	13.2316079690064
BRE-AS1	2.12727153475844	7.93498289295574	11.2954773619252	3.36590603004454
BTBD3	10.8640706550276	4.27491787878042	7.84308057194828	7.60204949251617
BTBD6	13.587673067533	11.1176405101339	6.19638197654783	6.75545120637051
BTG3	12.9708268655903	9.41503254168309	12.2496568214661	1.81914962278048
C11orf96	10.1708283259535	3.87220372948722	11.1168030507216	2.57144991401684
C12orf75	7.75063479955249	9.90758149367292	7.46963343103365	7.86079290543702
C1QTNF4	8.28108581450738	8.57309822009686	3.31002282504459	11.1341478120795
CA1	10.1907127824365	7.62573221514924	12.1302012234122	7.3146313991997
CA2	6.95271113523975	4.92030174559037	11.1374153147532	4.18747497320566
CAPG	8.37325260808328	13.5335025399774	2.27477981076134	10.1682802174369
CAPN2	5.92506956251806	8.91324166231125	10.2570437727888	8.80640940539102
CARD16	7.20853620696537	9.99723937949962	4.35313838976817	10.1605280090579
CAT	11.2307853282282	13.9077248558584	7.93914153846771	9.88925999508563
CCDC81	11.3845563021007	6.85242962057762	1.68911884795639e-05	7.16484647410766
CD27	7.11880692782522	4.92545825087799	5.47242090436607	11.5067598538039
CD34	0.0655005129703929	5.39192367707072	10.0299302786768	6.97376194901519
CD38	12.4096038189389	8.78354136170051	7.30966288473818	3.9635048335111
CD3D	7.90025367470538	6.00331090291611	8.66375217289439	7.61669958184209
CD44	7.1028348143667	12.308869025648	11.6510612948202	5.80817154864444
CD72	10.412923004867	13.5828859144371	4.84776961280635	7.15967747043216
CD99P1	6.88811481330916	5.44390847680742	9.33084467013176	10.6262556559397
CDC20	9.25173890828316	7.19928852564435	4.32601139915414	5.81818142574671
CDC42EP3	1.63001817479852	6.81186568372651	7.63962802275635	6.8718522621199
CEBPB	7.00251833230809	6.69247206735776	14.932034438463	4.95278051109602
CERK	12.4472098391773	6.2031323390698	8.89768044960989	9.79602080565796
CHST12	5.89756058827125	9.24722191590306	7.97778311838607	5.84652681425053
CLEC11A	8.09524611065754	10.85872488518	4.269041312528	5.4070484466529
CLEC14A	4.6150588163922	9.92898795236595	8.10169180410752	8.03995745479708
CMPK2	6.60114369110741	9.56265543782368	9.89069036761785	7.28663365094477
CMTM2	1.37417719724495	5.19753745214826	1.80973807745694	11.32464754753
CMTM8	13.6389737268379	0.950701609104189	0.875273712122626	13.5647803892558
COMMD3	8.1506868821449	12.563247073706	7.09226787646705	11.1673416139753
CORO1C	5.34840588734716	9.27840438363917	9.07656510218394	2.63096251408268
COTL1	7.85382082352348	9.53676025483365	6.6679052453849	5.17225077983678
CPXM1	11.0156599459179	6.45259810691888	7.05376679222504	3.94609208266347
CRIP1	10.7430528518326	11.2158238730927	2.1030514897178	11.3350648040925
CRLF2	2.42347114340374	2.58816813376298	2.24840537565301	9.3910119058169
CSF2RB	13.8552584705376	2.90817753817974	6.93806248501006	4.67288490679147
CSRP2	6.73958349090773	12.098249715551	5.62559624076892	12.0640477063655
CST7	6.45773568387786	8.4298277232749	4.72163041213385	6.49982177327582
CTGF	5.12413322232228	12.1523089596175	1.33588274834319	15.8658464583129
CTHRC1	2.13856533966056	2.02144433779559	3.76054576525448	12.1293391663132
CXCL8	5.46126609330023	4.14348550646875	12.4459918253155	3.48050720023968
CXorf21	8.2744354351112	9.05877831133811	2.4891342223998	9.1120035436798
CXXC5	14.2969122065987	9.72926118549322	12.4652575881105	3.53514018199846
CYB5A	6.68900712945622	9.48213404356366	4.07086512657395	8.91820386871566
CYB5R2	1.53236372596467	3.42744955069755	5.18169280945069	11.666784013208
CYFIP1	14.7223844013906	9.27174219974128	7.51832081619582	9.92001611595449
CYTL1	2.1038035823063	4.43782851076016	3.61464157635879	15.9555588617044
DAD1	9.21309338607648	14.2651830691178	5.86232355684732	8.88081164144514
DDIT4L	1.38877225348179	7.0404678182131	10.8980886769286	4.70134400280248
DEF8	6.30573343989125	3.63734084041307	7.07817513874173	8.47254289555872
DHRS3	1.9200105474164	9.38623750210859	8.449919520463	10.3983799877918
DIPK1C	1.78180649862251	8.89933337507328	1.70608218375273	7.42055622623367
DPEP1	7.03582079241895	2.825889536647	5.3682856133565	11.4352643012515
DSTN	11.9358060358167	10.822972608892	9.15162546643018	1.88494823734259
DTX1	12.4918340766294	3.2892655557676	7.6362100381208	6.18143756223518
DTX4	11.6852377016391	9.17196702522467	7.18253546234878	4.65653762061451
DUSP2	7.08269039745496	4.36865879324348	7.79653094683017	6.1670076228749
DYSF	6.88167517910457	6.72362779303802	7.24083770417006	8.30762630047009
EAF2	11.1294881734933	13.4063613385968	4.21957497557761	10.2874036900469
ECM1	3.33734736404052	5.23130903366295	3.14869302880078	18.2817964852765
EFNA1	3.84478285666606	2.61059255203132	9.19571217084134	9.57301941846961
EGR1	5.19322007195587	7.46447920111708	6.27505207279741	6.11279264588194
EIF1AY	6.03300114827439	5.69832094277625	6.23245146504083	7.30802919443335
EIPR1	14.2129255560612	7.68738746734108	3.05712412062741	7.65591809858467
ELL2	5.95715962387177	4.43802125754695	13.4247848202887	4.80897465655891
EMP1	2.27571964499124	7.98756878970792	3.95222204517374	11.1007418992698
F13A1	8.48605346384957	8.75876040736387	3.63896450573377	7.33017000500996
FAM171A1	11.2424223613223	2.03359165280234	10.9163242298614	3.82331854527576
FAM241A	8.79599883671013	5.77478169416263	4.28940749853946	14.0839688136417
FAM49A	3.68986422921458	5.45071586023741	12.2216870756094	9.49053724528111
FAM78A	5.03411813396821	11.2919680634375	6.61477846789623	7.4715397820525
FAM83D	8.3957300333256	3.90335522955666	10.7973588405392	4.16509802140421
FAT1	11.2785337461193	1.37387636382993	4.40534380055614	0.799682765067973
FKBP11	8.3738579709822	9.59193435350982	9.43439511506332	9.0521428272933
FKBP2	7.9994613501385	8.37616376290699	6.93478621388118	8.36687320812104
FKBP5	4.70732615834138	9.98648629656868	8.89187890805516	11.0792082288491
FLT3	2.68794225402177	16.9324673355233	9.69736836542568	12.9514762175474
FOXO6	11.010462591498	3.49758182093942	6.35397699939662	4.20984342801508
FUCA1	4.92026399115254	4.22504341074855	7.16904569699366	9.07926591524903
GADD45A	9.35815138474638	5.61862654559975	12.1997130790387	8.61557153629965
GADD45B	10.8112666513805	7.64607167214457	15.5724988985098	9.88029570239553
GFOD1	4.82252365874224	2.49354559477454	11.9333777482092	7.66104095459055
GNG11	1.90299850853873	3.40995245892739	9.28793004570111	11.35336107691
GOLGA8A	12.7394066926934	6.71982817583526	13.5710367158353	11.3501955480949
GPM6B	5.92780482232479	11.7257244344665	6.88029734660872	4.6679238463489
GPR160	10.4676332906845	5.24867945977797	0.876223540163699	7.19822820209113
GPR18	9.49581893097329	7.02807615547016	4.930466843151	7.48400026622537
GPR183	4.8224543070497	8.317685663052	8.6494022703392	3.18150260283648
GUSBP11	17.2744388036236	9.3684549189013	10.0167147050105	12.3277220776349
GYG1	7.37697798745138	10.5667455637447	8.24748182697863	8.65801113290641
GYPC	11.7263655136713	6.7350229833836	13.0437846220038	13.6165667713715
GZMA	9.02944537650752	4.35671649412669	5.18174182942317	6.48449212170236
H1F0	4.60699556829916	8.7538277362434	11.4604773746765	11.7887829362954
HACD1	7.50128676337393	7.77777136863369	7.49315770329157	10.8909430190446
HBD	11.0562480870083	9.25812086564657	14.0763110592891	8.12255719687895
HBG2	7.35508758357606	6.79409345730843	10.4078933411502	8.09826302448261
HBM	8.37408253996483	6.35484411901964	9.89444586875369	6.6860701259897
HCK	6.37470678483496	9.80480188784903	6.01088388155633	6.72489417483833
HEXIM1	7.77519110326178	7.21744905288249	11.9163949627299	7.43189582449804
HHIP-AS1	6.76196463877706	1.78403251807753	6.47917182141439	8.54425134425569
HIST1H1C	10.4144430220171	9.32930658048092	11.0820943793621	13.1491757040517
HIST1H2AM	6.87917229755029	6.15047488616306	6.23988717714184	8.55134313857888
HIST1H2BD	7.2138747963476	9.4594133240487	3.16003693401922	10.8380286827954
HIST1H2BG	9.47701046151016	8.26966497315436	8.1175785827839	10.7193582578891
HIST1H3D	8.02436214318727	7.39333756065824	7.62026036595352	8.22945313971765
HLA-DQB1	7.15670124709348	8.62679773653561	12.7842044366513	11.2934637335249
HMBS	8.53972619789142	7.89240107617446	8.29391993993709	7.51835553613635
HSPA1A	6.43626054944136	6.33578666418763	8.38731516381401	8.50129326660539
ID2	5.93057436267342	7.74431176751743	17.7898340772002	12.8043696396213
ID3	12.4321954562132	0.0502407528618495	8.93226323519325	17.1187324900711
IER3	5.57385152947126	3.86306953400633	14.3124922468609	6.19125285141593
IFI30	6.70355238087441	11.7577457905936	5.07968076039541	9.91652058737871
IFI44	0.138119375083857	9.30656164208552	13.0110240623769	5.89082946067559
IFI44L	0.414097300381698	8.27373586026846	12.4934899015785	4.47347446895097
IFIT3	3.69822807116628	7.55054758430848	8.55751907454291	6.96552113681488
IFITM1	6.32052339378107	7.78276590532901	7.4694100702069	16.769088117144
IGF2BP3	6.82785717871624	7.71511893324796	2.98493652665641	9.56469943113818
IGFBP7	9.54330383762535	15.4655680297664	1.454792234028	8.31515058652745
IGKC	14.888525260595	6.51969707577849	11.0935872783914	11.4215295542497
IGLL1	20.4441536258374	8.65011916529044	7.11558655485702	15.5200623043835
IGLL3P	15.970595411432	7.3459759298269	8.56927663920276	11.2535721345521
IL17RA	5.84386881915528	9.88219030978828	7.66135759202585	6.72985981028342
IL1B	7.84123511552715	4.44052460347255	6.86814302839598	11.0890498252828
IL7R	12.5997199405002	8.69098993786263	3.77193925764856	12.0712420219981
INAFM2	5.77320055488593	6.70424906369372	10.8143037443884	10.9265024272236
IRX1	4.07303886952525	2.22222695367821	11.3461544837397	7.24264261321744
IRX2	9.2433656215585	1.22931578627394	3.03851317383643	5.41767381918112
ISG15	7.53732183027777	10.8616639430495	8.23324813338846	8.71173988411417
ITGA6	2.19711370867186	1.53844098133987	17.7073835463768	8.29677763865741
ITGAM	5.69072927028127	7.19288244941662	5.68867865975591	10.4165513558756
ITGB2	5.63588473187599	9.90927257881535	4.63896679983707	8.60264248385117
ITM2A	5.86441664108923	5.67844753445351	13.7390170503846	3.58612684384769
JCHAIN	10.3328544157659	3.85491133262553	2.47430098118156	20.003123519878
KANK2	9.84348222098303	5.1418710946312	10.9869332939373	6.32299184810308
KCNK12	3.2025474693477	9.46855252121665	5.30772273881199	9.18760425462537
KCNK17	4.98684801835195	3.34329958141479	6.5258756341465	6.01112542636922
KCTD12	2.91380299514765	6.73661642255746	3.76594495592118	7.67845152834924
KHDRBS3	11.4723939330756	1.70957984051084	5.21423381685079	11.4476392548869
KLF9	4.47200218187594	6.56267204485757	9.09192548264119	9.4705994932949
KLHL2	14.3323486497952	6.70957530467684	10.585127285407	13.0055170320097
LAMP5	7.8004471943149	13.2576406001423	0.905061374210207	0.343194296345819
LCK	11.6337802272379	4.61211955614271	3.46052912640067	6.9832510462193
LCN10	5.09043899984146	6.66181769382638	5.22653166770445	14.7170995238731
LGALS1	5.77685561211045	18.8251981809891	6.10922267295746	7.19873996446553
LGALS3	7.95820955171352	7.15900543468076	10.1748344322283	5.62708034052451
LGALS3BP	6.71625461408032	7.97166232751729	4.04167818164272	11.1824013715538
LGR6	7.7091902603312	8.91480561909288	7.61519632692369	5.35196010239335
LILRB1	6.32365013363053	7.21035709562385	7.10499257966759	9.2449956518717
LINC00865	6.15337706411412	7.19835445826191	5.6972942903734	10.3227913126818
LINC00926	7.05471747453474	6.23609136303447	8.81859034051235	7.55508592702679
LINC00960	7.477431883198	3.56405496630761	7.74074728649758	8.2609692318473
LMO2	6.46494061913238	14.2909884255679	8.88253130853199	11.149166291543
LOC105374869	20.4990821903897	1.7235100334768	0.696191069115644	6.95607022335274
LONRF1	7.12855866426688	7.55397330085685	8.38377285450394	6.19138345107346
LPAR6	4.56013811624266	6.09589018490689	10.4501691280334	11.3950588905185
LRMP	18.8343104088123	13.4502803378508	8.89416869869535	11.6039475474244
LRRC70	6.78502106237713	6.22871799166675	8.67970855441627	13.4109898200845
LSP1	5.01057322907445	7.88081305814027	6.9885390244218	10.644859029683
LST1	4.41315053785041	5.86272281014914	7.58933375109494	16.2573234272535
LTB	8.5898809844106	4.58877028528717	8.47172967312988	18.4838016353433
LY9	8.63850257429649	4.72131358545107	8.16438515397762	6.264554552436
LYZ	7.43936216649514	10.1527937348979	6.31286781367579	5.55826804109665
MACROD2	5.60931460023025	9.56661652496982	8.81462443759017	10.2162144348226
MAFF	9.09692009800552	6.90932894237298	20.5037352429831	9.80951774533626
MAN1A1	6.9010385944382	5.31952153998509	9.47563170604117	13.0938456757865
MANF	9.11751546392663	9.92121365135362	7.4632771586718	9.29449730388104
MAP3K5	6.85537398263041	11.0038305855241	5.45663239203728	5.97723889319872
MEST	4.10127051352739	7.77920491992701	5.90227803447077	7.68335653438397
METRNL	7.44477941411305	5.59783056025097	11.7482076479181	4.85822538662012
MGME1	8.06244630538001	7.92384757586399	11.3146592283922	10.064184462668
MGST3	9.19527803707297	11.923066393178	6.57515090715369	5.46961754880994
MIR155HG	2.31613426116302	9.03809084820119	7.78248385844228	10.292609444954
MN1	2.44982891157446	5.19854097556174	11.1905174968243	4.51434480813784
MOB1B	12.0970198884394	7.43962284962338	15.2472655383811	5.97042499498025
MPO	5.17494047950729	4.48314089486714	5.06248023493798	8.38562111402451
MRC1	1.55344467714292	3.46625200880318	3.52787983974719	11.5752648562757
MRPS31	7.52045056677248	8.74196942710985	4.24288452743684	8.4632085257535
MS4A1	7.58585964779193	2.73310764795756	2.98895897873438	12.2812888341871
MT2A	10.2022266442805	11.3400258286683	10.6649274671797	10.9375515893716
MTCL1	17.06410658834	0.936316680389253	6.42676695781894	3.50343374211719
MTHFD2	10.0671414705833	10.0326430005474	8.87707043961511	5.84118855133308
MTIF3	7.69383684000033	10.8488396874994	5.00295512175737	12.3025789053491
MX1	4.62552581276923	8.85056163449076	12.7071028680212	9.88995165841792
MX2	6.21837522700361	7.38152048222588	6.85914277513033	7.37739520804963
MYC	7.95153289850311	11.2717055799889	9.7222388223193	6.89419246416411
MYLK	11.5352534107721	2.60624439002347	7.58860380569446	10.2359269631414
NCF2	5.14514636327998	5.14225787131365	1.63258923773374	11.0999294182594
NDUFA8	6.18812410665193	10.5787344784976	1.34985896229089	7.52811867742684
NEURL1B	6.62746242072549	6.20760011959674	1.73136146798955	11.4784054502086
NFIL3	7.99620797196183	9.7077095194871	14.2474656280424	2.9207162854796
NFKBID	7.41660504154662	3.3506539649869	12.8776035803811	4.54142467286813
NID2	14.1027911421001	0.910524814493018	2.23790953625527	3.99470929539749
NINJ1	9.95120437617463	3.43718109480533	8.95728667144164	5.21207226183872
NPDC1	2.48159898794346	4.27265481979346	8.18699427147744	11.0430179237081
NPY	8.40518283924608	5.18574001366138	9.84083966612388	9.37631661539366
NR4A1	8.90615593267983	7.0228487912529	14.4551767422018	3.03852718792168
NR4A2	7.00194820957267	8.88436556015226	18.2946827561092	5.17229458028502
NRN1	8.13472547869789	2.10908118892903	3.31214684972734	6.5447116897493
NSMCE1	13.015983203467	10.2287738520937	7.9725900886538	8.02135427626941
NT5E	6.19950968229528	3.49437816562121	0.946691674460142	12.7699965368045
NUCB2	10.676260038252	12.0734055755246	6.98251159920305	7.65081645201727
NXN	8.52388340458923	3.46253336890172	9.23601804888828	0.208959050366532
ODC1	17.7972849256469	12.4073623656295	11.995891680825	8.97620223798752
OPN3	11.3078772084559	5.94525640204895	5.87489992337997	4.92179827203618
P2RX5	7.28189048280493	14.0593040798254	10.1194269310856	7.81666930704113
P2RY14	3.48515188660977	1.9560607039158	4.71661185076314	11.8595229697797
PAM	4.88569600663756	6.07584510415641	9.78971474103313	4.45634666660588
PARP15	11.4645214362717	4.62103462191661	4.2221684148231	5.48272014280656
PARP8	6.56701952769477	10.3801545195073	7.87912926530658	9.28100939681675
PBX3	7.66323931112173	9.67339909694916	3.26212696176748	8.03655081172049
PCDH9	12.9506457289527	5.0211429563907	8.14267330321776	5.58500553492058
PELI1	9.88462538507395	9.01520601484395	12.2600974805745	7.20484667105361
PHACTR1	12.2210515155525	6.12996250974436	11.0766254352212	7.81134486021868
PHACTR3	10.7799888930016	2.07510367909866	4.05805912163144	0.506578086453045
PHYH	8.08789381215556	9.25059469951766	10.8527553328879	4.77133018368393
PKIG	10.5505561143211	10.0375915907571	6.91110322123197	3.59142359610461
PLEK	3.61314726940101	9.38197661895462	9.51681365494217	7.89336516892081
PLEKHG1	5.61871572157451	1.47965273356594	8.51342467692315	9.59376696889894
PLK2	4.83779480468127	5.09003040106629	9.10540469967166	6.00410795100215
PON2	3.92072049547245	2.9981347663637	2.35749050542288	11.5325992262952
PRAG1	9.50925697660921	8.88382349379937	9.11437281498487	5.99162041452777
PRDX1	14.512579214286	14.6447695030499	7.32919989542331	13.2945945862426
PRDX2	15.3046540458696	10.846602643219	10.271465629669	4.53544257264127
PRKAR2B	5.12479122283212	7.02409321945771	6.81654325435708	8.3028410190461
PRKCZ	13.0664360799109	0.73882231335883	8.71850070918714	0.109420116275171
PRKX	8.67701825065599	5.48303996202075	14.1983037774292	7.55002243284844
PROM1	0.741593746372584	15.9106638320753	3.45984342904517	6.52594416230127
PRX	5.4394117383896	4.7514814445979	5.94343456503655	10.2301672162207
PRXL2C	6.48017101988402	8.62155359300678	9.7948545002272	2.35218868494254
PTGER2	4.65055577656683	9.0255106222668	6.58000039819325	7.00403947033517
PTPRK	9.62252060409551	2.27100460113117	6.6690694617664	7.23458534348415
PVRIG	6.48840511204193	6.43980837630509	5.87043387439858	13.3371088161977
QSOX2	9.62500738939723	5.30001163145348	13.3227436587027	5.44874732197856
RAB37	2.81497277156351	12.2800929736012	4.49293026789579	8.39124062093676
RADIL	10.2758485580577	4.10743515964541	4.75245783805937	6.80185392755121
RAG1	6.88692220733054	4.57634302293145	5.78731343667114	13.0068689702245
RASD1	6.52451871572436	6.17870598875563	14.9093944041656	10.2095578810181
RASGRP1	10.8564123396115	10.6152346320924	5.90449697300569	6.66591268142947
RCBTB2	6.54784045969158	10.6213495955697	9.6684563226197	11.5180532774377
REM2	10.8451787740176	3.04679946716415	8.93197838764149	4.78666234854644
RGCC	8.86336678243275	10.1535573794851	9.45300878880228	12.6235662102876
RGL1	5.47142907487705	3.4459202101408	6.2993191719502	12.4176657153339
RGS1	6.27315031422868	7.97531810962166	15.8853281340044	0.077489403161048
RGS10	7.15197441655571	6.4923738718906	5.88155853259495	8.89262403168617
RGS2	13.1948618293712	10.795376447799	16.8246660758668	0.648970633938322
RPPH1	8.25954452124333	9.06394443058127	10.3656700777501	8.65768538807429
RPS20P22	8.42940175923756	3.68590280581761	10.3741427852627	6.43395374175538
RUBCNL	8.05824543734857	2.95556732523915	9.0207558239173	15.5347519563961
S100A10	9.1042363908946	12.6923532228105	8.81949726969923	7.77443525248919
S100A16	1.48479179579821	5.80438482892208	14.6798653220729	15.9731453986128
S100A8	9.59319207098845	12.0755043444803	7.12644664029056	8.89140502433329
S100A9	7.7537343901111	9.72412304931863	6.56411007910485	7.42688552373456
SCML1	6.11871987104526	1.3140835515384	10.9006824871542	6.5972579109741
SCN3A	4.15005309446839	4.35858251263917	8.95483376446707	12.2079650249608
SEC11C	11.4775957376589	6.74440650270114	6.52377075327359	5.13472543381786
SELL	5.13056588213057	10.0870366097853	2.94098883942529	11.2021052612908
SERINC2	7.12237213343595	7.33123332444571	8.33189669289063	3.11912558028174
SESN1	3.69500261919042	8.29231731636066	8.03957391495198	11.3044621086998
SFXN1	9.67242695023711	2.79360096780402	7.09471299746289	10.1049481119748
SGK1	5.74024630483172	7.5759091129386	13.6908750071798	5.73413535433007
SH3BP5	1.73201204445202	6.41345477045555	11.5257417673933	16.1202741835264
SHANK3	0.354080974880204	1.78018728254686	13.8339840138253	13.8571312522358
SHCBP1	10.4479001023561	5.3837437225598	6.57838695197973	7.4345580074419
SIDT1	6.98101418841323	5.82077142362918	7.1548669568003	9.61752752852355
SIMC1	10.0585180577568	6.82181024524542	5.90602788357979	4.85563133856189
SIPA1L2	1.9509839952165	3.67347647815165	11.8823553478442	7.44878578694131
SLC12A6	4.93872806732912	3.46565062485821	9.0722601446236	8.32953132360029
SLC15A4	10.2341992932337	6.89735515461189	9.44271416307302	5.610830679703
SLC25A39	7.48203634916776	7.97504346428167	6.43583403201191	7.93729130338098
SLC27A3	3.74365613213467	8.48366003984999	3.87174529610833	11.2695319799782
SLC2A3	7.26901064286107	7.40364724874003	16.4261619823201	7.72327398915675
SLC2A5	2.3414716600668	5.15731332645327	6.28912234172703	13.4228974115752
SLC35E3	9.57901685322256	5.93478757307553	4.50153795607072	17.8924695550282
SLC43A2	7.33201553697833	3.63276584024357	9.99510433326203	5.68136900619126
SMAD1	5.2930423966532	0.522379057365093	14.3247571026505	10.9404124035571
SMAD7	8.6062053656446	1.87027502836788	12.4388126981826	5.28294292082627
SMAGP	1.83538601052832	5.05676876647882	7.83489958806133	10.6795624704207
SMAP2	9.16148635022989	7.21953109236142	10.9649677499158	12.6668820101991
SNTG2-AS1	3.08109097638521	2.35640034305266	9.60371360827374	5.41556248276604
SNX9	6.60554879864208	2.40527809989288	12.3641767852401	8.65124404478629
SOCS5	6.0300965760129	3.28286624499309	11.9554753954068	4.91642020018126
SOX11	9.39523763450581	2.43318450211702	5.80258756268809	0.596032148796346
SPON2	6.96426210394055	7.64304781862228	10.5927904997212	2.24140545506955
SPRY1	5.94931927014299	2.34615960134981	12.4726652684954	8.18024680282203
SPRY2	10.8778345520313	8.99804233591515	9.4631934914977	10.4066352495464
SPTA1	6.21533076125141	4.33338586593338	9.73144118387307	11.1339573589828
SQOR	6.88686926832521	9.11744596753522	4.85793900984068	9.70182957683461
SRGN	8.74863900141268	14.1977540827397	12.1254474116875	10.2563285341915
STAG3	1.63983302328451	5.33533413665235	7.32177471796777	13.8407007721093
STAP1	4.72047602224226	6.28638814132166	12.3838294555748	6.14593542088623
STAT1	7.00372404069066	9.67543445278613	8.0786327048236	8.62255760063728
STIM2	11.9897015563376	4.49212081160842	4.38989154288554	10.4322017636731
STK39	11.0974071306804	8.6391297679409	0.80757110044273	8.44156103194815
STOM	6.45793816907127	8.80599756965604	8.07090760896925	8.26666986736686
SUPT3H	3.44176323468493	8.28887890893041	4.57858414802026	7.25161245968058
SV2A	9.22449534593953	3.28882701666476	6.00810164739911	9.84085975378413
TCFL5	8.60860000827782	4.14083763206312	8.46457073972091	8.00047309344442
TCL1A	15.6413957689599	5.89341943024438	4.42473637404844	16.4310163894583
TCL1B	8.41956100633463	2.88747893956515	2.17138697363406	7.60851186761432
TENT5C	7.19314633193709	6.34981485339818	9.08086614566899	3.07075719082601
TERF2	8.10584357936597	8.3088137218596	7.92375899410511	14.0102288275844
TESC	5.73791263340398	6.72681534779803	4.98583625158813	5.59987165894196
TFDP1	9.1001297322861	6.36890602088977	4.40888841381903	6.20691953698556
TIAM2	3.43336956195736	3.14200892712564	4.84311097780984	11.4074599156295
TIMP2	8.18918082506576	6.62420608999048	10.0172897484047	4.46848456785992
TMED6	4.54174774832384	3.97651370605817	5.85319462364797	13.5242363266627
TMSB15A	10.0033251771583	5.74810690748096	3.1831445023855	0.584078259031909
TNF	7.00602420445687	3.35860725564742	9.57826097320718	10.337563045689
TNFRSF21	4.19953064842149	3.16200819137873	8.35453743304787	6.52099646498133
TNFSF13B	2.81861813449294	11.4340023761572	4.10887825342352	5.02012401852795
TNFSF4	2.3602003902739	5.41844267840726	6.17527922011244	8.72775387008966
TOP2A	10.3363046615689	6.97090003097229	3.58929444646812	7.0716727544175
TOR1B	5.54513076107221	7.87024120778371	9.91207190858759	5.46117620356654
TOX2	7.84635304824395	5.14462405633996	7.37856376672964	2.36047476174832
TPBG	9.49026959682938	6.20868008724908	4.56207082618903	2.64811934399103
TRIM24	10.2652419779324	7.77619001726863	12.7812770304062	8.72054232183097
TSPAN17	10.5427389142749	6.07602622953437	6.47023598252321	6.93595587877282
TUBB2A	9.74629713958603	8.11055698168109	10.3530168235838	3.69278717345007
TUBB6	7.05939560623131	12.3308195036197	6.41754825332298	0.952020577606154
TUSC1	4.6153976360953	3.52260106215305	8.75284255715009	7.28602899146197
TXLNGY	4.20776305763515	5.70978830548869	7.02671068007534	7.75587720401577
TYROBP	5.43199230584376	10.7834948976096	7.45070668044407	3.99325493264238
UAP1	9.43916265931115	6.61482902560144	9.71708622654889	2.61124239460112
UBXN10-AS1	6.07183999975991	4.69067088132535	3.895440945901	10.4720420460038
ULK1	9.04179549684858	6.15557321351419	10.644290264615	4.39310652939482
UROD	7.89982864428137	9.68415830768453	6.62840163122854	9.61617547186777
USP36	6.29403957104282	5.86638814592841	14.8157979635604	3.79761986698568
VAT1L	8.01654601807917	12.6445931438727	1.51520098877738	0.810501102658107
VPS26B	10.021448944538	5.53636496405923	4.45308833012543	6.59067113021991
WASF1	14.033837705525	10.1219259966829	10.1528862558124	7.98816263214838
WFS1	4.53893310820142	2.17750143375491	11.599295405045	7.45989222833715
WWC3	10.5932219730914	5.37461415353646	5.41393734604421	8.23598040466883
XIST	7.62072389600028	7.21414041624381	3.3729005042191	7.29367301323588
YES1	6.50940174634222	1.57039238413661	9.47096431045413	9.48416542699539
ZNF331	9.15483020089177	6.23733805502861	14.1757437804197	4.79964050118458
ZNF608	9.53620332676527	2.9873317162437	6.36805298943932	8.11015227569101
